# Supplementary material for: Downregulation of long non-coding RNA LINC00460 inhibits the proliferation, migration and invasion, and promotes apoptosis of pancreatic cancer cells via modulation of the miR-320b/ARF1 axis
Source: Bioengineered. 2020 Dec 21;12(1):96–107. doi: 10.1080/21655979.2020.1863035 (PMC8806231; doi:10.1080/21655979.2020.1863035)
Supplement: Supplemental Material [file KBIE_A_1863035_SM0156.zip]

Archive with 5 entries (4 files):
- supplement/
- supplement/GraphicalAbstract.jpg
- supplement/Highlights.docx
- supplement/Primer sequence.docx
- supplement/Supplementary file CCK8.tif
